# Supplementary material for: AtMYB93 is a novel negative regulator of lateral root development in Arabidopsis
Source: New Phytol. 2014 Jun 6;203(4):1194–207. doi: 10.1111/nph.12879 (PMC4286813; doi:10.1111/nph.12879)
Supplement: Supplementary file 2 — Table S1 List of primers used in this work [file nph0203-1194-SD2.xls]

## Sheet: Sheet1
Supporting information Table S1
Yeast two-hybrid cloning (ligated into pGADT7 and pGBKT7)
MYB92Y2H_5'	AAAGAATTCGGAAGATCTCCTATCTCTGATG
MYB92Y2H_3'	AAACTGCAGCTAAGGAATGTCGGAAAATATAGA
MYB92Y2HN_3'	AAAGGATCCCTTCTTCTTCAAATGAGTGTTCC
MYB92Y2HC_5'	AAAGAATTCAAGAAGAAGCTGATTCAGATGGG
MYB53Y2H_5'	AAAGAATTCGGAAGATCTCCTAGCTCAGATG
MYB53Y2H_3'	AAAGGATCCTTAAGATTGATAAGAAATGTCTGGA
MYB93Y2H_5'	AAAGAATTCGGGAGGTCGCCTTGTTGCG
MYB93Y2_3'	AAAGGATCCCTAAGATATAACGTTCATGAG
MYB75Y2H_5'	AAAGAATTCCATGAACCGTGTTGTAAGATAAA
MYB75Y2H_3'	AAAGGATCCTTTCTTACTCAGATGAGTGTTCC
MYB91Y2H_5'	AAAGAATTCAAAGAGAGACAACGTTGGAGTG
MYB91Y2H_3'	AAAGGATCCTCAGGGGCGGTCTAATCTGC
35S::MYC-MYB93 cloning (using myb93 in pGBKT7 as a template, ligated into pGREEN and pGREEN-YFP)
Myc-Myb93 5’	AAAGGATCCATGGAGGAGCAGAAGCTGAT
Myc-Myb93 3’	AAAGCGGCCGCCTAAGATATAACGTTCATGAGGC
pAtMYB93::GUS cloning (ligated into pBI101)
pMYB93_5'Sal	AAAGTCGACCATTATAGTGAACGACGAGCAC
pMYB93_3'Bam	AAAGGATCCCTCTCTCTGATTAGGTTCTCTT
MYB genotyping
Used 5' or 3' yeast two hybrid cloning primer in combination with appropriate TDNA primer:
SALK_LBA1	TGGTTCACGTAGTGGGCCATCG
Spm31	GCTTGTTGAACCGACACCTTTAACATAAG
RT PCR
Used Yeast two-hybrid cloning primers for gene specific primers
GAPD_5'	ATGGCTTCGG TTACTTTCTC
GAPD 3'	TCACTTCCAGTTGTTGGCAAC
MYC-MYB93_5'	ATGGAGGAGCAGAAGCTGAT
MYC-MYB93_3'	CTAAGATATAACGTTCATGAGGC
myb93-2 RT-PCR Fwd	gtcctaacctcaagctttgg
qRT-PCR for hormone treatments
Actin2_5'	CCAGTGGTCGTACAACCGGT
Actin2_3'	ACGGAGGATGGCATGAGGA
MYB92_5'	CTCGCTGGTCTTAACAGGTGTG
MYB92_3'	TGTTCCTCGTCCGGAGAGAAT
MYB53_5'	GCTCGCTGGTCTTAACAGGTG
MYB53_3'	CGCAGAGAATTTTCCTCGCT
MYB93_5'	GGCCATGGACTCCTGAAGAA
MYB93_3'	TCAAATCTGCGAGCTTGGG
qRT-PCR for bending assay and confirming MYB KOs
MYB92_5'	GGTATTGAAGATGTCAATAGC
MYB92_3'	ATCCAATAGATGATCAGGCC
MYB53_5'	ACTGATCAATTATATTCACAAACATGG
MYB53_3'	TTCCCACACCTGTTAAGACCA
MYB93_5'	TCTTCCACACAACAATCCGG
MYB93_3'	GTCGAAGCAAATGTCAGGCC
ARABIDILLO1_5'	TGATGGAGTCTTGGAACGAGC
ARABIDILLO1_3'	CACAAGGGCATGTACGCCT
Actin2_F	CCGCTCTTTCTTTCCAAGC
Actin2_R	CCGGTACCATTGTCACACAC
